# Supplementary material for: Computational Analysis and Biological Activities of Oxyresveratrol Analogues, the Putative Cyclooxygenase-2 Inhibitors
Source: Molecules. 2022 Apr 6;27(7):2346. doi: 10.3390/molecules27072346 (PMC9000610; doi:10.3390/molecules27072346)
Supplement: Supplementary file 1 [file molecules-27-02346-s001.zip]

Archive with 1 entries (1 files):
- molecules-1626055- supplementary.pdf
